# Supplementary material for: Comparison of the disinfecting effect of sodium hypochlorite aqueous solution and surfactant on hospital kitchen hygiene using adenosine triphosphate swab testing
Source: PLoS One. 2021 Apr 13;16(4):e0249796. doi: 10.1371/journal.pone.0249796 (PMC8043410; doi:10.1371/journal.pone.0249796)
Supplement: S1 Data — (XLS) [file pone.0249796.s001.xls]

## Sheet: RlU log10
		RLU							log10
		A	B	C	a	c			A	B	C	a	c
2018-05-23	Cooking counter	8732	109	34	115525	17			3.94111	2.03743	1.53148	5.06268	1.23045		-1.90369	-2.40963	-3.83223	-1.81177	-3.18534	-0.866543
2018-06-06	Cooking counter	8759	1191	110	6127	916			3.94245	3.07591	2.04139	3.78725	2.9619		-0.866543	-1.90106	-0.825352	-2.49593	-3.27376	-1.435
2018-06-11	Cooking counter	21782	157	57	40714	61			4.3381	2.1959	1.75587	4.60974	1.78533		-2.1422	-2.58222	-2.82441	-2.4089	-3.83223	-0.825352
2018-06-18	Cooking counter	58227	38	31	34415	52			4.76512	1.57978	1.49136	4.53675	1.716		-3.18534	-3.27376	-2.82074
2018-06-24	Cooking counter	37353	712	93	5539	504			4.57233	2.85248	1.96848	3.74343	2.70243		-1.71985	-2.60384	-1.041
2018-07-24	Cooking counter	8277	816	304	81941	825			3.91787	2.91169	2.48287	4.9135	2.91645		-1.00618	-1.435	-1.99705
2018-05-23	Mobile cooking counter	2346	36	27	26176	105			3.37033	1.5563	1.43136	4.4179	2.02119		-1.81403	-1.93896	-2.39671	-2.05868	-3.27821	-1.81403
2018-06-06	Mobile cooking counter	4599	44	132	2744	117			3.66266	1.64345	2.12057	3.43838	2.06819		-2.01921	-1.54209	-1.3702	-2.55895	-3.38076	-1.54209
2018-06-11	Mobile cooking counter	16797	53	37	100474	61			4.22523	1.72428	1.5682	5.00205	1.78533		-2.50096	-2.65703	-3.21672	-1.92784	-3.21672	-1.3702
2018-06-18	Mobile cooking counter	41703	576	44	45541	841			4.62017	2.76042	1.64345	4.6584	2.9248		-1.85974	-2.97671	-1.73361
2018-06-24	Mobile cooking counter	54906	438	190	84491	2471			4.73962	2.64147	2.27875	4.92681	3.39287		-2.09815	-2.46087	-1.53394
2018-07-24	Mobile cooking counter	514254	271	214	37485	283			5.71118	2.43297	2.33041	4.57386	2.45179		-3.27821	-3.38076	-2.12207
2018-05-23	Refrigerator handle	6914	95	14	9695	210			3.83973	1.97772	1.14613	3.98655	2.32222		-1.86201	-2.6936	-1.66433	-1.46145	-1.86201	-0.021485
2018-06-06	Refrigerator handle	2728	154	134	5493	186			3.43584	2.18752	2.1271	3.73981	2.26951		-1.24832	-1.30874	-1.4703	-2.08213	-2.6936	-0.32992
2018-06-11	Refrigerator handle	6476	137	42	12142	156			3.81131	2.13672	1.62325	4.08429	2.19312		-1.67459	-2.18806	-1.89117	-1.56731	-1.96698	-0.569704
2018-06-18	Refrigerator handle	10358	161	41	19092	206			4.01528	2.20683	1.61278	4.28085	2.31387		-1.80845	-2.40249	-1.96698
2018-06-24	Refrigerator handle	1704	528	18	6147	513			3.23147	2.72263	1.25527	3.78866	2.71012		-0.508836	-1.9762	-1.07855
2018-07-24	Refrigerator handle	808	769	378	2172	585			2.90741	2.88593	2.57749	3.33686	2.76716		-0.021485	-0.32992	-0.569704
2018-05-23	Conveyor belt	21232	926	254	18129	189			4.32699	2.96661	2.40483	4.25837	2.27646		-1.36038	-1.92216	-1.98191	-1.26928	-2.01234	-0.484119
2018-06-06	Conveyor belt	8509	2791	257	11079	5257			3.92988	3.44576	2.40993	4.0445	3.72074		-0.484119	-1.51995	-0.323763	-2.00326	-2.93678	-1.51986
2018-06-11	Conveyor belt	34581	394	40	46128	307			4.53884	2.5955	1.60206	4.66396	2.48714		-1.94334	-2.93678	-2.17683	-1.747	-2.17683	-0.323763
2018-06-18	Conveyor belt	24643	1635	152	25007	390			4.39169	3.21352	2.18184	4.39806	2.59106		-1.17818	-2.20985	-1.807
2018-06-24	Conveyor belt	53190	517	438	43339	891			4.72583	2.71349	2.64147	4.63688	2.94988		-2.01234	-2.08436	-1.687
2018-07-24	Conveyor belt	9037	937	273	15918	392			3.95602	2.97174	2.43616	4.20189	2.59329		-0.984285	-1.51986	-1.6086
2018-05-23	Tap handle	29630	65	561	44148	395			4.47173	1.81291	2.74896	4.64491	2.5966		-2.65882	-1.72277	-2.04831	-1.88827	-2.65882	-1.3702
2018-06-06	Tap handle	10806	159	95	13989	91			4.03366	2.2014	1.97772	4.14579	1.95904		-1.83227	-2.05594	-2.18675	-2.02689	-2.31608	-1.22024
2018-06-11	Tap handle	9851	112	99	22218	78			3.99348	2.04922	1.99564	4.3467	1.89209		-1.94426	-1.99785	-2.45461	-1.98361	-2.45461	-1.18059
2018-06-18	Tap handle	7868	61	38	5310	64			3.89586	1.78533	1.57978	3.72509	1.80618		-2.11053	-2.31608	-1.91891
2018-06-24	Tap handle	18551	278	93	7455	232			4.26837	2.44404	1.96848	3.87245	2.36549		-1.82432	-2.29988	-1.50696
2018-07-24	Tap handle	8701	371	524	23856	1574			3.93957	2.56937	2.71933	4.3776	3.197		-1.3702	-1.22024	-1.18059
2018-05-23	Interior of sink	1910	324	554	2455	431			3.28103	2.51055	2.74351	3.39005	2.63448		-0.770488	-0.537524	-0.755574	-0.911687	-1.72344	0.0671488
2018-06-06	Interior of sink	3886	192	174	60681	485			3.5895	2.2833	2.24055	4.78305	2.68574		-1.3062	-1.34895	-2.09731	-1.11291	-2.23461	-0.537524
2018-06-11	Interior of sink	921	1075	176	18958	263			2.96426	3.03141	2.24551	4.27779	2.41996		0.0671488	-0.718747	-1.85784	-1.30671	-2.09731	-0.417037
2018-06-18	Interior of sink	16134	305	94	3049	975			4.20774	2.4843	1.97313	3.48416	2.989		-1.72344	-2.23461	-0.495153
2018-06-24	Interior of sink	2006	618	183	2278	872			3.30233	2.79099	2.26245	3.35755	2.94052		-0.511342	-1.03988	-0.417037
2018-07-24	Interior of sink	8347	739	544	61966	792			3.92153	2.86864	2.7356	4.79215	2.89873		-1.05289	-1.18593	-1.89343

## Sheet: Data
		Number	Temp	Humidity
	2018-05-23	385	22	0.61
	2018-06-06	373	22	0.66
	2018-06-11	351	23	0.63
	2018-06-18	367	20.8	0.709
	2018-06-24	344	23	0.66
	2018-07-24	367	24.1	0.74
		367	22.5	0.66
